# Supplementary material for: ﻿Four new species of the genus Luzonomyza Malloch (Diptera, Lauxaniidae) from China
Source: Zookeys. 2021 Dec 1;1074:43–59. doi: 10.3897/zookeys.1074.68392 (PMC8654813; doi:10.3897/zookeys.1074.68392)
Supplement: XML Treatment for Luzonomyza brevis [file zookeys.1074.68392-treatment1.xml]

<!DOCTYPE tp:taxon-treatment
  PUBLIC "-//TaxonX//DTD Taxonomic Treatment Publishing DTD v0 20100105//EN" "tax-treatment-NSO.dtd">
<tp:taxon-treatment xmlns:tp="http://www.plazi.org/taxpub"><tp:treatment-meta><kwd-group><label>Taxon classification</label><kwd>
                <named-content content-type="kingdom">Animalia</named-content>
              </kwd><kwd>
                <named-content content-type="order">Diptera</named-content>
              </kwd><kwd>
                <named-content content-type="family">Lauxaniidae</named-content>
              </kwd></kwd-group><mixed-citation publication-type="journal"><person-group><name><surname>Li1</surname><given-names>Wenliang</given-names></name><name><surname>Chen1</surname><given-names>Xulong</given-names></name><name><surname>Feng1</surname><given-names>Keli</given-names></name><name><surname>Zhao2</surname><given-names>Shengjuan</given-names></name><name><surname>Yang3</surname><given-names>Ding</given-names></name></person-group><article-title>﻿Four new species of the genus <italic><tp:taxon-name><tp:taxon-name-part taxon-name-part-type="genus" reg="Luzonomyza">Luzonomyza</tp:taxon-name-part></tp:taxon-name></italic> Malloch (<tp:taxon-name><tp:taxon-name-part taxon-name-part-type="order">Diptera</tp:taxon-name-part></tp:taxon-name>, <tp:taxon-name><tp:taxon-name-part taxon-name-part-type="family">Lauxaniidae</tp:taxon-name-part></tp:taxon-name>) from China</article-title><source>Zookeys</source><day>01</day><month>12</month><year>2021</year><volume>1074</volume><fpage>43</fpage><lpage>59</lpage><pub-id pub-id-type="doi">10.3897/zookeys.1074.68392</pub-id></mixed-citation></tp:treatment-meta><tp:nomenclature><label>﻿</label><tp:taxon-name>
              <object-id xmlns:xlink="http://www.w3.org/1999/xlink" content-type="arpha" xlink:type="simple">C0B0660D-6F21-5D03-9325-5A38E4807138</object-id>
              <tp:taxon-name-part taxon-name-part-type="genus" reg="Luzonomyza">Luzonomyza</tp:taxon-name-part>
              <tp:taxon-name-part taxon-name-part-type="species" reg="brevis">brevis</tp:taxon-name-part>
              <object-id xmlns:xlink="http://www.w3.org/1999/xlink" content-type="zoobank" xlink:type="simple">http://zoobank.org/55D839C9-A2BD-4545-976B-C7C0B3F989F2</object-id>
            </tp:taxon-name><tp:taxon-authority>Li &amp; Yang</tp:taxon-authority><tp:taxon-status xmlns:xlink="http://www.w3.org/1999/xlink" xlink:type="simple">sp. nov.</tp:taxon-status><xref ref-type="fig" rid="F1">Figures 1–4</xref><xref ref-type="fig" rid="F2">, 5–8</xref></tp:nomenclature><tp:treatment-sec sec-type="type material" id="SECID0EMMAE"><title>Type material.</title><p><bold><italic>Holotype</italic>.</bold> ♂ (<named-content xmlns:xlink="http://www.w3.org/1999/xlink" content-type="dwc:institutional_code" xlink:type="simple">CAUC</named-content>), China, Yunnan Province, Longling County, Xiaoheishan Reserve; <named-content xmlns:xlink="http://www.w3.org/1999/xlink" content-type="dwc:verbatimCoordinates" xlink:type="simple"><named-content content-type="geo-json" specific-use="{&#34;type&#34;:&#34;Point&#34;,&#34;coordinates&#34;:[98.822222,24.564167]}" id="NCID0E5MAE" xlink:type="simple">24°33'51"N, 98°49'20"E</named-content></named-content>; 1840 m; 26 Apr 2012; Wenliang Li leg.</p><fig id="F1" position="float" orientation="portrait"><object-id xmlns:xlink="http://www.w3.org/1999/xlink" content-type="arpha" xlink:type="simple">BDBF3121-B326-5848-89D3-840B6C60DC72</object-id><label>Figures 1–4.</label><caption><p><italic><tp:taxon-name><tp:taxon-name-part taxon-name-part-type="genus" reg="Luzonomyza">Luzonomyza</tp:taxon-name-part><tp:taxon-name-part taxon-name-part-type="species" reg="brevis">brevis</tp:taxon-name-part></tp:taxon-name></italic> sp. nov. Male <bold>1</bold> wing <bold>2</bold> habitus, lateral view <bold>3</bold> thorax, dorsal view <bold>4</bold> abdomen, dorsal view.</p></caption><graphic xmlns:xlink="http://www.w3.org/1999/xlink" xlink:href="zookeys-1074-043-g001.jpg" position="float" orientation="portrait" xlink:type="simple" id="oo_617384.jpg"><uri content-type="original_file" xlink:type="simple">https://binary.pensoft.net/fig/617384</uri></graphic></fig></tp:treatment-sec><tp:treatment-sec sec-type="etymology" id="SECID0EDOAE"><title>Etymology.</title><p>Latin, <italic>brevis</italic>, referring to the epandrium with short dorsoapical processes. It is an adjective in apposition.</p><fig id="F2" position="float" orientation="portrait"><object-id xmlns:xlink="http://www.w3.org/1999/xlink" content-type="arpha" xlink:type="simple">BE31FA16-73E4-5E56-ACAA-B266964F80C6</object-id><label>Figures 5–8.</label><caption><p><italic><tp:taxon-name><tp:taxon-name-part taxon-name-part-type="genus" reg="Luzonomyza">Luzonomyza</tp:taxon-name-part><tp:taxon-name-part taxon-name-part-type="species" reg="brevis">brevis</tp:taxon-name-part></tp:taxon-name></italic> sp. nov. Male <bold>5</bold> syntergosternite and epandrium, lateral view <bold>6</bold> epandrial complex, posterior view <bold>7</bold> phallic complex, ventral view <bold>8</bold> phallic complex, lateral view. Scale bar: 0.5 mm.</p></caption><graphic xmlns:xlink="http://www.w3.org/1999/xlink" xlink:href="zookeys-1074-043-g002.jpg" position="float" orientation="portrait" xlink:type="simple" id="oo_617385.jpg"><uri content-type="original_file" xlink:type="simple">https://binary.pensoft.net/fig/617385</uri></graphic></fig></tp:treatment-sec><tp:treatment-sec sec-type="diagnosis" id="SECID0ELPAE"><title>Diagnosis.</title><p>Frons with 3 brown longitudinal stripes, median longitudinal stripe wide, extending from anterior margin to ocellar triangle, lateral longitudinal stripes narrow; face with a diamond-shaped brown marking in the middle, four angles of marking extending to facial margins. Mesonotum with 4 brown stripes. Epandrium with paired dorsoapical processes; phallapodeme claviform, shorter than phallus.</p></tp:treatment-sec><tp:treatment-sec sec-type="description" id="SECID0EQPAE"><title>Description.</title><p><bold>Male.</bold> Body length 4.8 mm, wing length 4.3 mm.</p><p><bold><italic>Head</italic></bold> yellow. Face with an angular hump on middle of basal half, lateral margin brown on apical half, with a diamond-shaped brown marking in the middle, 4 angles of marking extending to facial margins; parafacial with sparse short hairs, with a black spot between eye and antennal bases, and with 5 long setae extending to gena. Frons ~1.2× longer than wide and parallel-sided, with 3 brown longitudinal stripes, a broader brown median longitudinal stripe extending from anterior margin to ocellar triangle, 2 lateral longitudinal stripes narrower and pale brown, anterior half with short setulae; ocellar triangle grayish black, ocellar setae very small, hair-like, anterior fronto-orbital seta reclinate, shorter than the posterior one. Gena with broad brown stripe, ~1/3 height of eye. Antenna yellow, rounded apically, ~1.2× longer than high; arista brown except for yellow base, pubescent. Proboscis yellow with white and black setulae, and with a pair of irregular blackish-brown lateral spots apically; palpus yellow with black setulae.</p><p><bold><italic>Thorax</italic></bold> (Fig. <xref ref-type="fig" rid="F1">3</xref>) brownish yellow, with grayish-white pruinescence. Mesonotum with 4 brown stripes extending to tip of scutellum, occupying most of scutellum. 0+3 dorsocentral setae, anteriormost dorsocentral seta away from scutal suture; acrostichal setulae in 4 rows; a pair of prescutellar setae, shorter than anteriormost dorsocentral seta. Dorsal and posterior margin of anepisternum and dorsal margin of katepisternum pale yellow. One anepisternal seta, 1 katepisternal seta. <bold><italic>Legs</italic></bold> mostly yellow; fore tarsomeres 2–5 pale brown, mid-legs differently colored: only right mid femur blackish brown but brownish yellow at base. Fore femur with 7 posterodorsal setae and 6 posteroventral setae, fore tibia with a long dorsal preapical seta and a short apicoventral seta. Mid tibia with a strong dorsal preapical seta and an apicoventral seta. Hind femur with a weak preapical anterodorsal seta; hind tibia with a long dorsal preapical seta and a short apicoventral seta. <bold><italic>Wing</italic></bold> pale brown along costal margin, extending to M<sub>1</sub>, a brown spot on each of the crossveins r-m and dm-cu; subcostal cell brown; costa with 2<sup>nd</sup> (between R<sub>1</sub> and R<sub>2+3</sub>), 3<sup>rd</sup> (between R<sub>2+3</sub> and R<sub>4+5</sub>) and 4<sup>th</sup> (between R<sub>4+5</sub> and M<sub>1</sub>) sections in ratios of 9.7: 1.5: 1.4; r-m on middle of discal cell; ultimate and penultimate sections of M<sub>1</sub> in ratios of 6.6: 3.5; ultimate section of CuA<sub>1</sub> ~1/5 of penultimate. Haltere pale yellow.</p><p><bold><italic>Abdomen</italic></bold> (Fig. <xref ref-type="fig" rid="F1">4</xref>) yellow, tergites 2–6 blackish brown on posterior margin. <bold><italic>Male genitalia</italic></bold> (Figs <xref ref-type="fig" rid="F2">5–8</xref>): syntergosternite confluent with epandrium, near triangular. Epandrium with a pair of long conical dorsoapical processes in lateral view, a pair of lateral processes broad apically and narrow basally on anterior margin. Surstylus situated in ventral angle and small; hypandrium V-shaped, with 2 pairs of inner apical processes. Gonopod absent, hypandrium confluent with phallus. Phallus with a pair of lateral preapical acute processes in ventral view; dorsal process broader in lateral view, vertical to phallus, anterior apical angle acute. Phallus deeply concave apically, phallapodeme claviform, shorter than phallus.</p><p><bold>Female.</bold> Unknown.</p></tp:treatment-sec><tp:treatment-sec sec-type="remarks" id="SECID0E5RAE"><title>Remarks.</title><p>This new species is very similar to <italic><tp:taxon-name><tp:taxon-name-part taxon-name-part-type="genus" reg="Luzonomyza">Luzonomyza</tp:taxon-name-part><tp:taxon-name-part taxon-name-part-type="species" reg="sasakawai">sasakawai</tp:taxon-name-part></tp:taxon-name></italic> from Thailand and Vietnam by the body markings and wing type, but it can be separated from the latter by the 3 narrow brown stripes on the frons; by the brown fore tarsomeres 2–5; by the epandrium with dorsoapical processes. In <italic><tp:taxon-name><tp:taxon-name-part taxon-name-part-type="genus" reg="Luzonomyza">Luzonomyza</tp:taxon-name-part><tp:taxon-name-part taxon-name-part-type="species" reg="sasakawai">sasakawai</tp:taxon-name-part></tp:taxon-name></italic>, the frons has a narrow brown stripe; the fore tarsomeres 3–5 are black; the epandrium is without dorsoapical process.</p></tp:treatment-sec><tp:treatment-sec sec-type="distribution" id="SECID0E1SAE"><title>Distribution.</title><p>China (Yunnan).</p></tp:treatment-sec></tp:taxon-treatment>
