# Supplementary material for: ﻿Four new species of the genus Luzonomyza Malloch (Diptera, Lauxaniidae) from China
Source: Zookeys. 2021 Dec 1;1074:43–59. doi: 10.3897/zookeys.1074.68392 (PMC8654813; doi:10.3897/zookeys.1074.68392)
Supplement: XML Treatment for Luzonomyza honghensis [file zookeys.1074.68392-treatment2.xml]

<!DOCTYPE tp:taxon-treatment
  PUBLIC "-//TaxonX//DTD Taxonomic Treatment Publishing DTD v0 20100105//EN" "tax-treatment-NSO.dtd">
<tp:taxon-treatment xmlns:tp="http://www.plazi.org/taxpub"><tp:treatment-meta><kwd-group><label>Taxon classification</label><kwd>
                <named-content content-type="kingdom">Animalia</named-content>
              </kwd><kwd>
                <named-content content-type="order">Diptera</named-content>
              </kwd><kwd>
                <named-content content-type="family">Lauxaniidae</named-content>
              </kwd></kwd-group><mixed-citation publication-type="journal"><person-group><name><surname>Li1</surname><given-names>Wenliang</given-names></name><name><surname>Chen1</surname><given-names>Xulong</given-names></name><name><surname>Feng1</surname><given-names>Keli</given-names></name><name><surname>Zhao2</surname><given-names>Shengjuan</given-names></name><name><surname>Yang3</surname><given-names>Ding</given-names></name></person-group><article-title>﻿Four new species of the genus <italic><tp:taxon-name><tp:taxon-name-part taxon-name-part-type="genus" reg="Luzonomyza">Luzonomyza</tp:taxon-name-part></tp:taxon-name></italic> Malloch (<tp:taxon-name><tp:taxon-name-part taxon-name-part-type="order">Diptera</tp:taxon-name-part></tp:taxon-name>, <tp:taxon-name><tp:taxon-name-part taxon-name-part-type="family">Lauxaniidae</tp:taxon-name-part></tp:taxon-name>) from China</article-title><source>Zookeys</source><day>01</day><month>12</month><year>2021</year><volume>1074</volume><fpage>43</fpage><lpage>59</lpage><pub-id pub-id-type="doi">10.3897/zookeys.1074.68392</pub-id></mixed-citation></tp:treatment-meta><tp:nomenclature><label>﻿</label><tp:taxon-name>
              <object-id xmlns:xlink="http://www.w3.org/1999/xlink" content-type="arpha" xlink:type="simple">9DE3DF8A-8ED8-50B9-A052-8E43F1A4012C</object-id>
              <tp:taxon-name-part taxon-name-part-type="genus" reg="Luzonomyza">Luzonomyza</tp:taxon-name-part>
              <tp:taxon-name-part taxon-name-part-type="species" reg="honghensis">honghensis</tp:taxon-name-part>
              <object-id xmlns:xlink="http://www.w3.org/1999/xlink" content-type="zoobank" xlink:type="simple">http://zoobank.org/D8D043A7-C691-4830-9AFA-8BDC6625CAB3</object-id>
            </tp:taxon-name><tp:taxon-authority>Li &amp; Yang</tp:taxon-authority><tp:taxon-status xmlns:xlink="http://www.w3.org/1999/xlink" xlink:type="simple">sp. nov.</tp:taxon-status><xref ref-type="fig" rid="F3">Figures 9–12</xref><xref ref-type="fig" rid="F4">, 13–16</xref></tp:nomenclature><tp:treatment-sec sec-type="type material" id="SECID0ERUAE"><title>Type material.</title><p><bold><italic>Holotype</italic>.</bold> ♂ (<named-content xmlns:xlink="http://www.w3.org/1999/xlink" content-type="dwc:institutional_code" xlink:type="simple">CAUC</named-content>), China, Yunnan Province, Honghe Hani and Yi Autonomous Prefecture, Qimaba township; <named-content xmlns:xlink="http://www.w3.org/1999/xlink" content-type="dwc:verbatimCoordinates" xlink:type="simple"><named-content content-type="geo-json" specific-use="{&#34;type&#34;:&#34;Point&#34;,&#34;coordinates&#34;:[102.241944,22.809167]}" id="NCID0EDVAE" xlink:type="simple">22°48'33"N, 102°14'31"E</named-content></named-content>; 1010 m; 11 Jun 2013; Jinying Yang leg.</p><fig id="F3" position="float" orientation="portrait"><object-id xmlns:xlink="http://www.w3.org/1999/xlink" content-type="arpha" xlink:type="simple">3F900107-27FF-5C1D-A1B1-E18549EAEFFA</object-id><label>Figures 9–12.</label><caption><p><italic><tp:taxon-name><tp:taxon-name-part taxon-name-part-type="genus" reg="Luzonomyza">Luzonomyza</tp:taxon-name-part><tp:taxon-name-part taxon-name-part-type="species" reg="honghensis">honghensis</tp:taxon-name-part></tp:taxon-name></italic> sp. nov. Male <bold>9</bold> head, anterior view <bold>10</bold> habitus, lateral view <bold>11</bold> thorax, dorsal view <bold>12</bold> abdomen, dorsal view.</p></caption><graphic xmlns:xlink="http://www.w3.org/1999/xlink" xlink:href="zookeys-1074-043-g003.jpg" position="float" orientation="portrait" xlink:type="simple" id="oo_617386.jpg"><uri content-type="original_file" xlink:type="simple">https://binary.pensoft.net/fig/617386</uri></graphic></fig></tp:treatment-sec><tp:treatment-sec sec-type="etymology" id="SECID0EIWAE"><title>Etymology.</title><p>The specific name refers to the holotype locality, Honghe Prefecture. It is a noun in genitive case.</p><fig id="F4" position="float" orientation="portrait"><object-id xmlns:xlink="http://www.w3.org/1999/xlink" content-type="arpha" xlink:type="simple">ED4FEF71-263A-5DFB-8876-D538747FE0B8</object-id><label>Figures 13–16.</label><caption><p><italic><tp:taxon-name><tp:taxon-name-part taxon-name-part-type="genus" reg="Luzonomyza">Luzonomyza</tp:taxon-name-part><tp:taxon-name-part taxon-name-part-type="species" reg="honghensis">honghensis</tp:taxon-name-part></tp:taxon-name></italic> sp. nov. Male <bold>13</bold> syntergosternite and epandrium, lateral view <bold>14</bold> epandrial complex, posterior view <bold>15</bold> phallic complex, ventral view <bold>16</bold> phallic complex, lateral view. Scale bar: 0.5 mm.</p></caption><graphic xmlns:xlink="http://www.w3.org/1999/xlink" xlink:href="zookeys-1074-043-g004.jpg" position="float" orientation="portrait" xlink:type="simple" id="oo_617387.jpg"><uri content-type="original_file" xlink:type="simple">https://binary.pensoft.net/fig/617387</uri></graphic></fig></tp:treatment-sec><tp:treatment-sec sec-type="diagnosis" id="SECID0ENXAE"><title>Diagnosis.</title><p>Frons with a brown median stripe extending from anterior margin to ocellar triangle; gena with broad brown stripe. Acrostichal setulae in 4 rows. Epandrium with a pair of dorsoapical processes in lateral view and a pair of lateral processes on anterior margin; hypandrium, gonopod, and phallus confluent together. Phallus with 2 pairs of lateral processes and a pair of median processes apically. Phallapodeme longer than phallus.</p></tp:treatment-sec><tp:treatment-sec sec-type="description" id="SECID0ESXAE"><title>Description.</title><p><bold>Male.</bold> Body length 3.7 mm.</p><p><bold><italic>Head</italic></bold> (Fig. <xref ref-type="fig" rid="F3">9</xref>) yellow. Face with an angular hump on middle of basal half; parafacial with sparse short hairs, with a black spot between eye and antennal bases, and with 5 long setae extending to gena. Frons ~1.3× longer than wide and parallel-sided, with a brown median stripe extending from anterior margin to ocellar triangle, and frons with short setulae on anterior half; ocellar triangle grayish black, ocellar setae very small, hair-like; fronto-orbital setae missing. Gena with broad brown stripe, ~1/2 height of eye. Antenna yellow, first flagellomere and arista missing. Proboscis yellow with white and black setulae, and with a pair of irregular lateral spots apically; palpus yellow with black setulae.</p><p><bold><italic>Thorax</italic></bold> (Fig. <xref ref-type="fig" rid="F3">11</xref>) brownish yellow, with grayish-white pruinescence. Mesonotum with 4 brown stripes extending to tip of scutellum. 0+3 dorsocentral setae, anteriormost dorsocentral seta away from scutal suture; acrostichal setulae in 4 rows; a pair of prescutellar setae, all setae on thorax missing. Dorsal margin of anepisternum and katepisternum pale yellow. One anepisternal seta, 1 katepisternal seta. <bold><italic>Legs</italic></bold> yellow, fore tarsomeres and hind legs missing, mid tarsomeres 4 and 5 brown. Fore femur with 7 posterodorsal setae and 7 posteroventral setae, fore tibia with a long dorsal preapical seta and a short apicoventral seta. Mid tibia with a strong dorsal preapical seta and an apicoventral seta. Hind femur with a weak preapical anterodorsal seta; hind tibia with a long dorsal preapical seta and a short apicoventral seta. <bold><italic>Wing</italic></bold> pale brown along anterior margin, a brown spot on each of the crossveins r-m and dm-cu; subcostal cell brown but pale brown apically. Haltere pale yellow.</p><p><bold><italic>Abdomen</italic></bold> (Fig. <xref ref-type="fig" rid="F3">12</xref>) yellow, tergites 2–6 blackish brown on posterior margin but yellow laterally. <bold><italic>Male genitalia</italic></bold> (Figs <xref ref-type="fig" rid="F4">13–16</xref>): syntergosternite confluent with epandrium, broad dorsally and narrow ventrally. Epandrium with a pair of long black conical dorsoapical processes in lateral view, with a pair of lateral processes on anterior margin. Surstylus situated in ventral angle and small, ventral margin with setae, hypandrium V-shaped, disconnected in the middle and with 2 pairs of inner processes apically. Gonopod short and thick, extending to both sides; hypandrium, gonopod and phallus confluent together. Phallus with 2 pairs of different lateral processes and a pair of median processes apically; median processes claviform in lateral view. Phallus deeply concave apically, phallapodeme claviform, longer than phallus.</p><p><bold>Female.</bold> Unknown.</p></tp:treatment-sec><tp:treatment-sec sec-type="remarks" id="SECID0EMZAE"><title>Remarks.</title><p>This new species is very similar to <italic><tp:taxon-name><tp:taxon-name-part taxon-name-part-type="genus" reg="Luzonomyza">Luzonomyza</tp:taxon-name-part><tp:taxon-name-part taxon-name-part-type="species" reg="sinica">sinica</tp:taxon-name-part></tp:taxon-name></italic> from China (Hainan) and Thailand in the body markings, wing type, and surstylus, but it can be separated from the latter by the brown mid tarsomeres 4 and 5 and the 2 pairs of apical processes of the phallus. In <italic><tp:taxon-name><tp:taxon-name-part taxon-name-part-type="genus" reg="Luzonomyza">Luzonomyza</tp:taxon-name-part><tp:taxon-name-part taxon-name-part-type="species" reg="sinica">sinica</tp:taxon-name-part></tp:taxon-name></italic>, the mid tarsi are yellow and the phallus is not bifurcated apically.</p></tp:treatment-sec><tp:treatment-sec sec-type="distribution" id="SECID0EI1AE"><title>Distribution.</title><p>China (Yunnan).</p></tp:treatment-sec></tp:taxon-treatment>
