# Supplementary material for: ﻿Four new species of the genus Luzonomyza Malloch (Diptera, Lauxaniidae) from China
Source: Zookeys. 2021 Dec 1;1074:43–59. doi: 10.3897/zookeys.1074.68392 (PMC8654813; doi:10.3897/zookeys.1074.68392)
Supplement: XML Treatment for Luzonomyza serrata [file zookeys.1074.68392-treatment3.xml]

<!DOCTYPE tp:taxon-treatment
  PUBLIC "-//TaxonX//DTD Taxonomic Treatment Publishing DTD v0 20100105//EN" "tax-treatment-NSO.dtd">
<tp:taxon-treatment xmlns:tp="http://www.plazi.org/taxpub"><tp:treatment-meta><kwd-group><label>Taxon classification</label><kwd>
                <named-content content-type="kingdom">Animalia</named-content>
              </kwd><kwd>
                <named-content content-type="order">Diptera</named-content>
              </kwd><kwd>
                <named-content content-type="family">Lauxaniidae</named-content>
              </kwd></kwd-group><mixed-citation publication-type="journal"><person-group><name><surname>Li1</surname><given-names>Wenliang</given-names></name><name><surname>Chen1</surname><given-names>Xulong</given-names></name><name><surname>Feng1</surname><given-names>Keli</given-names></name><name><surname>Zhao2</surname><given-names>Shengjuan</given-names></name><name><surname>Yang3</surname><given-names>Ding</given-names></name></person-group><article-title>﻿Four new species of the genus <italic><tp:taxon-name><tp:taxon-name-part taxon-name-part-type="genus" reg="Luzonomyza">Luzonomyza</tp:taxon-name-part></tp:taxon-name></italic> Malloch (<tp:taxon-name><tp:taxon-name-part taxon-name-part-type="order">Diptera</tp:taxon-name-part></tp:taxon-name>, <tp:taxon-name><tp:taxon-name-part taxon-name-part-type="family">Lauxaniidae</tp:taxon-name-part></tp:taxon-name>) from China</article-title><source>Zookeys</source><day>01</day><month>12</month><year>2021</year><volume>1074</volume><fpage>43</fpage><lpage>59</lpage><pub-id pub-id-type="doi">10.3897/zookeys.1074.68392</pub-id></mixed-citation></tp:treatment-meta><tp:nomenclature><label>﻿</label><tp:taxon-name>
              <object-id xmlns:xlink="http://www.w3.org/1999/xlink" content-type="arpha" xlink:type="simple">7E9D92DC-B8D0-5F85-BA3B-0C8277F59474</object-id>
              <tp:taxon-name-part taxon-name-part-type="genus" reg="Luzonomyza">Luzonomyza</tp:taxon-name-part>
              <tp:taxon-name-part taxon-name-part-type="species" reg="serrata">serrata</tp:taxon-name-part>
              <object-id xmlns:xlink="http://www.w3.org/1999/xlink" content-type="zoobank" xlink:type="simple">http://zoobank.org/2820D475-A55B-49B3-8C3E-1D6318626B66</object-id>
            </tp:taxon-name><tp:taxon-authority>Li &amp; Yang</tp:taxon-authority><tp:taxon-status xmlns:xlink="http://www.w3.org/1999/xlink" xlink:type="simple">sp. nov.</tp:taxon-status><xref ref-type="fig" rid="F5">Figures 17–21</xref><xref ref-type="fig" rid="F6">, 22–25</xref></tp:nomenclature><tp:treatment-sec sec-type="type material" id="SECID0E62AE"><title>Type material.</title><p><bold><italic>Holotype</italic>.</bold> ♂ (<named-content xmlns:xlink="http://www.w3.org/1999/xlink" content-type="dwc:institutional_code" xlink:type="simple">CAUC</named-content>), China, Yunnan Province, Xishuangbanna Dai Autonomous Prefecture, Menglun Zhiwuyuan; <named-content xmlns:xlink="http://www.w3.org/1999/xlink" content-type="dwc:verbatimCoordinates" xlink:type="simple"><named-content content-type="geo-json" specific-use="{&#34;type&#34;:&#34;Point&#34;,&#34;coordinates&#34;:[101.272222,21.920000]}" id="NCID0ER3AE" xlink:type="simple">21°55'12"N, 101°16'20"E</named-content></named-content>; 580 m; 22 Apr 2007; Wenliang Li leg. <bold><italic>Paratype</italic>.</bold> 1 ♂(<named-content xmlns:xlink="http://www.w3.org/1999/xlink" content-type="dwc:institutional_code" xlink:type="simple">CAUC</named-content>), China, Yunnan Province, Xishuangbanna Dai Autonomous Prefecture, Menglun No. 55 area; <named-content xmlns:xlink="http://www.w3.org/1999/xlink" content-type="dwc:verbatimCoordinates" xlink:type="simple"><named-content content-type="geo-json" specific-use="{&#34;type&#34;:&#34;Point&#34;,&#34;coordinates&#34;:[101.246667,21.934722]}" id="NCID0EB4AE" xlink:type="simple">21°56'5"N, 101°14'48"E</named-content></named-content>; 540 m; 23 Apr 2007; Hui Dong leg.</p><fig id="F5" position="float" orientation="portrait"><object-id xmlns:xlink="http://www.w3.org/1999/xlink" content-type="arpha" xlink:type="simple">234FE6D2-62E8-5A1D-A757-B0FE948C32F0</object-id><label>Figures 17–21.</label><caption><p><italic><tp:taxon-name><tp:taxon-name-part taxon-name-part-type="genus" reg="Luzonomyza">Luzonomyza</tp:taxon-name-part><tp:taxon-name-part taxon-name-part-type="species" reg="serrata">serrata</tp:taxon-name-part></tp:taxon-name></italic> sp. nov. Male <bold>17</bold> head, anterior view <bold>18</bold> wing <bold>19</bold> habitus, lateral view <bold>20</bold> thorax, dorsal view <bold>21</bold> abdomen, dorsal view.</p></caption><graphic xmlns:xlink="http://www.w3.org/1999/xlink" xlink:href="zookeys-1074-043-g005.jpg" position="float" orientation="portrait" xlink:type="simple" id="oo_617388.jpg"><uri content-type="original_file" xlink:type="simple">https://binary.pensoft.net/fig/617388</uri></graphic></fig></tp:treatment-sec><tp:treatment-sec sec-type="etymology" id="SECID0EI5AE"><title>Etymology.</title><p>Latin, <italic>serrata</italic>, referring to the serrated sides of the phallus.</p><fig id="F6" position="float" orientation="portrait"><object-id xmlns:xlink="http://www.w3.org/1999/xlink" content-type="arpha" xlink:type="simple">7B98410E-6C8C-557F-AFA4-EE8E4AE9E58B</object-id><label>Figures 22–25.</label><caption><p><italic><tp:taxon-name><tp:taxon-name-part taxon-name-part-type="genus" reg="Luzonomyza">Luzonomyza</tp:taxon-name-part><tp:taxon-name-part taxon-name-part-type="species" reg="serrata">serrata</tp:taxon-name-part></tp:taxon-name></italic> sp. nov. Male <bold>22</bold> syntergosternite and epandrium, lateral view <bold>23</bold> epandrial complex, posterior view <bold>24</bold> phallic complex, ventral view <bold>25</bold> phallic complex, lateral view. Scale bar: 0.5 mm.</p></caption><graphic xmlns:xlink="http://www.w3.org/1999/xlink" xlink:href="zookeys-1074-043-g006.jpg" position="float" orientation="portrait" xlink:type="simple" id="oo_617389.jpg"><uri content-type="original_file" xlink:type="simple">https://binary.pensoft.net/fig/617389</uri></graphic></fig></tp:treatment-sec><tp:treatment-sec sec-type="diagnosis" id="SECID0EQ6AE"><title>Diagnosis.</title><p>Face with 2 brown longitudinal stripes, gena with apical half of inner margin and ventral margin brown. Proboscis apically with a pair of Y-shaped brown spots. Mesonotum with 4 brown stripes extending to tip of scutellum. <italic>Legs</italic> pale yellow, fore femur with 7 posteroventral setae. Gonopod indistinct; both sides of phallus serrated. Phallus indistinct concave apically.</p></tp:treatment-sec><tp:treatment-sec sec-type="description" id="SECID0EY6AE"><title>Description.</title><p><bold>Male.</bold> Body length 3.4–4.0 mm, wing length 3.5–3.8 mm.</p><p><bold><italic>Head</italic></bold> (Fig. <xref ref-type="fig" rid="F5">17</xref>) yellow. Face with an angular hump on middle of basal half and 2 brown longitudinal stripes; parafacial with sparse short hairs and with 4 long setae extending to gena, with a black spot between eye and antennal bases, gena with apical half of inner margin and ventral margin brown. Frons ~1.4× longer than wide and parallel-sided, with a brown median stripe extending from anterior margin to ocellar triangle and with short setulae on anterior half; ocellar triangle grayish black, ocellar setae very small, hair-like; anterior fronto-orbital seta reclinate, shorter than the posterior one. Gena ~half height of eye and with broad brown stripe. Antenna yellow, first flagellomere and arista missing. Proboscis yellow with white and black setulae, and apically with a pair of Y-shaped brown spots; palpus yellow with black setulae.</p><p><bold><italic>Thorax</italic></bold> (Fig. <xref ref-type="fig" rid="F5">20</xref>) brownish yellow, with grayish-white pruinescence. Mesonotum with 4 brown stripes extending to tip of scutellum, occupying most of scutellum. 0+3 dorsocentral setae, anteriormost dorsocentral seta away from scutal suture; acrostichal setulae in 4 rows; a pair of prescutellar setae, all setae on thorax missing. Dorsal margin of anepisternum and katepisternum yellow. One anepisternal seta, 1 katepisternal seta. <bold><italic>Legs</italic></bold> pale yellow, fore femur and basal half of tibia brown, tarsomeres 4 and 5 pale brown, mid and hind femora and tibiae yellow but pale yellow apically. Fore femur with 7 posterodorsal setae and 7 posteroventral setae, fore tibia with a long dorsal preapical seta and a short apicoventral seta. Mid tibia with a strong dorsal preapical seta and an apicoventral seta. Hind femur with a weak preapical anterodorsal seta; hind tibia with a long dorsal preapical seta and a short apicoventral seta. <bold><italic>Wing</italic></bold> brown along costal margin, extending to M<sub>1</sub>, a brown spot on each of the crossveins r-m and dm-cu; subcostal cell brown; costa with 2<sup>nd</sup> (between R<sub>1</sub> and R<sub>2+3</sub>), 3<sup>rd</sup> (between R<sub>2+3</sub> and R<sub>4+5</sub>), and 4<sup>th</sup> (between R<sub>4+5</sub> and M<sub>1</sub>) sections in ratios of 9.0: 1.6: 1.2; r-m beyond middle of discal cell; ultimate and penultimate sections of M<sub>1</sub> in ratios of 5.9: 3.0; ultimate section of CuA<sub>1</sub> ~1/5 of penultimate. Haltere pale yellow.</p><p><bold><italic>Abdomen</italic></bold> (Fig. <xref ref-type="fig" rid="F5">21</xref>) yellow, tergites 2–6 blackish brown on posterior margin. <bold><italic>Male genitalia</italic></bold> (Figs <xref ref-type="fig" rid="F6">22–25</xref>): syntergosternite confluent with epandrium, broad dorsally and narrow ventrally. Epandrium with a pair of long black conical dorsoapical processes in lateral view, with a pair of lateral processes on anterior margin. Surstylus absent, ventral margin with setae, hypandrium V-shaped, with a pair of lateral acute processes. Gonopod indistinct; hypandrium, gonopod and phallus confluent together. Both sides of phallus serrated, with a dorsal process apically in lateral view. Phallus indistinct concave apically. Phallapodeme claviform, shorter than phallus.</p><p><bold>Female.</bold> Unknown.</p></tp:treatment-sec><tp:treatment-sec sec-type="remarks" id="SECID0ELCAG"><title>Remarks.</title><p>This new species is very similar to <italic><tp:taxon-name><tp:taxon-name-part taxon-name-part-type="genus" reg="Luzonomyza">Luzonomyza</tp:taxon-name-part><tp:taxon-name-part taxon-name-part-type="species" reg="pseudoforficula">pseudoforficula</tp:taxon-name-part></tp:taxon-name></italic> from Thailand in the body markings, wing type, and leg color, but it can be separated from the latter by the yellow antenna and the phallus being serrated on both sides. In <italic><tp:taxon-name><tp:taxon-name-part taxon-name-part-type="genus" reg="Luzonomyza">Luzonomyza</tp:taxon-name-part><tp:taxon-name-part taxon-name-part-type="species" reg="pseudoforficula">pseudoforficula</tp:taxon-name-part></tp:taxon-name></italic>, the antenna is black, and the phallus is not serrated in ventral view.</p></tp:treatment-sec><tp:treatment-sec sec-type="distribution" id="SECID0EHDAG"><title>Distribution.</title><p>China (Yunnan).</p></tp:treatment-sec></tp:taxon-treatment>
