# Supplementary material for: ﻿Four new species of the genus Luzonomyza Malloch (Diptera, Lauxaniidae) from China
Source: Zookeys. 2021 Dec 1;1074:43–59. doi: 10.3897/zookeys.1074.68392 (PMC8654813; doi:10.3897/zookeys.1074.68392)
Supplement: XML Treatment for Luzonomyza vittifacies [file zookeys.1074.68392-treatment4.xml]

<!DOCTYPE tp:taxon-treatment
  PUBLIC "-//TaxonX//DTD Taxonomic Treatment Publishing DTD v0 20100105//EN" "tax-treatment-NSO.dtd">
<tp:taxon-treatment xmlns:tp="http://www.plazi.org/taxpub"><tp:treatment-meta><kwd-group><label>Taxon classification</label><kwd>
                <named-content content-type="kingdom">Animalia</named-content>
              </kwd><kwd>
                <named-content content-type="order">Diptera</named-content>
              </kwd><kwd>
                <named-content content-type="family">Lauxaniidae</named-content>
              </kwd></kwd-group><mixed-citation publication-type="journal"><person-group><name><surname>Li1</surname><given-names>Wenliang</given-names></name><name><surname>Chen1</surname><given-names>Xulong</given-names></name><name><surname>Feng1</surname><given-names>Keli</given-names></name><name><surname>Zhao2</surname><given-names>Shengjuan</given-names></name><name><surname>Yang3</surname><given-names>Ding</given-names></name></person-group><article-title>﻿Four new species of the genus <italic><tp:taxon-name><tp:taxon-name-part taxon-name-part-type="genus" reg="Luzonomyza">Luzonomyza</tp:taxon-name-part></tp:taxon-name></italic> Malloch (<tp:taxon-name><tp:taxon-name-part taxon-name-part-type="order">Diptera</tp:taxon-name-part></tp:taxon-name>, <tp:taxon-name><tp:taxon-name-part taxon-name-part-type="family">Lauxaniidae</tp:taxon-name-part></tp:taxon-name>) from China</article-title><source>Zookeys</source><day>01</day><month>12</month><year>2021</year><volume>1074</volume><fpage>43</fpage><lpage>59</lpage><pub-id pub-id-type="doi">10.3897/zookeys.1074.68392</pub-id></mixed-citation></tp:treatment-meta><tp:nomenclature><label>﻿</label><tp:taxon-name>
              <object-id xmlns:xlink="http://www.w3.org/1999/xlink" content-type="arpha" xlink:type="simple">01813EEC-440A-55CF-9B45-8498BCBA848A</object-id>
              <tp:taxon-name-part taxon-name-part-type="genus" reg="Luzonomyza">Luzonomyza</tp:taxon-name-part>
              <tp:taxon-name-part taxon-name-part-type="species" reg="vittifacies">vittifacies</tp:taxon-name-part>
              <object-id xmlns:xlink="http://www.w3.org/1999/xlink" content-type="zoobank" xlink:type="simple">http://zoobank.org/E092BDD5-2FD7-4705-A2B6-E57085A69696</object-id>
            </tp:taxon-name><tp:taxon-authority>Li &amp; Yang</tp:taxon-authority><tp:taxon-status xmlns:xlink="http://www.w3.org/1999/xlink" xlink:type="simple">sp. nov.</tp:taxon-status><xref ref-type="fig" rid="F7">Figures 26–30</xref><xref ref-type="fig" rid="F8">, 31–34</xref></tp:nomenclature><tp:treatment-sec sec-type="type material" id="SECID0E5EAG"><title>Type material.</title><p><bold><italic>Holotype</italic>.</bold> ♂ (<named-content xmlns:xlink="http://www.w3.org/1999/xlink" content-type="dwc:institutional_code" xlink:type="simple">CAUC</named-content>), China, Yunnan Province, Xishuangbanna Dai Autonomous Prefecture, Mengla County, yaoqu township; <named-content xmlns:xlink="http://www.w3.org/1999/xlink" content-type="dwc:verbatimCoordinates" xlink:type="simple"><named-content content-type="geo-json" specific-use="{&#34;type&#34;:&#34;Point&#34;,&#34;coordinates&#34;:[101.543611,21.725556]}" id="NCID0EQFAG" xlink:type="simple">21°43'32"N, 101°32'37"E</named-content></named-content>; 780 m; 26 Apr 2007; Wenliang Li leg.</p><fig id="F7" position="float" orientation="portrait"><object-id xmlns:xlink="http://www.w3.org/1999/xlink" content-type="arpha" xlink:type="simple">A8D2E834-3BBB-582D-9E6B-338DBC97123D</object-id><label>Figures 26–30.</label><caption><p><italic><tp:taxon-name><tp:taxon-name-part taxon-name-part-type="genus" reg="Luzonomyza">Luzonomyza</tp:taxon-name-part><tp:taxon-name-part taxon-name-part-type="species" reg="vittifacies">vittifacies</tp:taxon-name-part></tp:taxon-name></italic> sp. nov. Male <bold>26</bold> head, anterior view <bold>27</bold> wing <bold>28</bold> habitus, lateral view <bold>29</bold> thorax, dorsal view <bold>30</bold> abdomen, dorsal view.</p></caption><graphic xmlns:xlink="http://www.w3.org/1999/xlink" xlink:href="zookeys-1074-043-g007.jpg" position="float" orientation="portrait" xlink:type="simple" id="oo_617390.jpg"><uri content-type="original_file" xlink:type="simple">https://binary.pensoft.net/fig/617390</uri></graphic></fig></tp:treatment-sec><tp:treatment-sec sec-type="etymology" id="SECID0EXGAG"><title>Etymology.</title><p>This epithet is an adjectival combination of the Latin adjective <italic>vitti</italic> (vittate) and noun <italic>facies</italic> (face), referring to the face with brown longitudinal stripes.</p><fig id="F8" position="float" orientation="portrait"><object-id xmlns:xlink="http://www.w3.org/1999/xlink" content-type="arpha" xlink:type="simple">25408747-AA83-547E-AE92-E8CE342E7A9B</object-id><label>Figures 31–34.</label><caption><p><italic><tp:taxon-name><tp:taxon-name-part taxon-name-part-type="genus" reg="Luzonomyza">Luzonomyza</tp:taxon-name-part><tp:taxon-name-part taxon-name-part-type="species" reg="vittifacies">vittifacies</tp:taxon-name-part></tp:taxon-name></italic> sp. nov. Male <bold>31</bold> syntergosternite and epandrium, lateral view <bold>32</bold> epandrial complex, posterior view <bold>33</bold> phallic complex, ventral view <bold>34</bold> phallic complex, lateral view. Scale bar: 0.5 mm.</p></caption><graphic xmlns:xlink="http://www.w3.org/1999/xlink" xlink:href="zookeys-1074-043-g008.jpg" position="float" orientation="portrait" xlink:type="simple" id="oo_617391.jpg"><uri content-type="original_file" xlink:type="simple">https://binary.pensoft.net/fig/617391</uri></graphic></fig></tp:treatment-sec><tp:treatment-sec sec-type="diagnosis" id="SECID0EBIAG"><title>Diagnosis.</title><p>Head yellow; face with a pair of brown stripes extending from antennal base and confluent on ventral margin. Thorax brownish yellow with grayish-white pruinescence; legs yellow, fore tarsomeres 4 and 5 brown. Abdomen yellow, tergites 2–6 black on posterior margin but tergite 6 yellow posteromedially. <italic>Male genitalia</italic>: hypandrium broad, membranous; pregonite confluent with hypandrium; phallus with a pair of lateral acute processes near base in ventral view, apical concave V-shaped, with a dorsal acute subapical process in lateral view, apex acute and curved dorsally.</p></tp:treatment-sec><tp:treatment-sec sec-type="description" id="SECID0EJIAG"><title>Description.</title><p><bold>Male.</bold> Body length 3.2 mm, wing length 3.4 mm.</p><p><bold><italic>Head</italic></bold> (Fig. <xref ref-type="fig" rid="F7">26</xref>) yellow. Face brownish yellow, with a pair of brown longitudinal stripes extending from antennal bases and confluent on ventral margin, face with an angular hump on middle of basal half; inner margin of parafacial with a brown stripe, broadening towards gena, with a black round spot between eye and antennal bases, parafacial with sparse short setulae, and 6 short black setae extending from parafacial ventral corner to gena. Frons as long as wide and parallel-sided, with a blackish-brown median line extending from anterior margin to ocellar triangle, and with short setulae on anterior half, denser on anterior margin; ocellar triangle grayish black; ocellar setae very small, hair-like, anterior fronto-orbital seta (situated at middle of fronto-orbital plate) reclinate, shorter than the posterior one. Gena ~1/3 height of eye and with broad brown stripe. Antenna yellow, first flagellomere brownish yellow and rounded apically, ~1.5× longer than high; arista brown, pubescent. Proboscis mostly yellow except blackish brown at tip, with white and black setulae; palpus yellow with black setulae.</p><p><bold><italic>Thorax</italic></bold> (Fig. <xref ref-type="fig" rid="F7">29</xref>) brownish yellow, with grayish-white pruinescence. Mesonotum with 4 broad brown stripes, 2 brown median stripes extending to tip of scutellum; 0+3 dorsocentral setae, anteriormost dorsocentral seta away from scutal suture; acrostichal setulae in 4 rows; a pair of prescutellar setae, missing. One anepisternal seta, 1 katepisternal seta. <bold><italic>Legs</italic></bold> mostly yellow, fore tarsomeres 4 and 5 brown. Fore femur with 8 posterodorsal setae and 6 posteroventral setae, fore tibia with a long dorsal preapical seta and a short apicoventral seta. Mid tibia with a strong dorsal preapical seta and an apicoventral seta. Hind tibia with a long dorsal preapical seta and a short apicoventral seta. <bold><italic>Wing</italic></bold> brown along costal margin extending to M<sub>1</sub> and with hyaline spots, a brown spot on each of the crossveins r-m and dm-cu; subcostal cell brown; costa with 2<sup>nd</sup> (between R<sub>1</sub> and R<sub>2+3</sub>), 3<sup>rd</sup> (between R<sub>2+3</sub> and R<sub>4+5</sub>) and 4<sup>th</sup> (between R<sub>4+5</sub> and M<sub>1</sub>) sections in ratios of 7.1: 1.4: 1.2; r-m beyond middle of discal cell; ultimate and penultimate sections of M<sub>1</sub> in ratios of 4.9: 2.5; ultimate section of CuA<sub>1</sub> ~1/5 of penultimate. Haltere yellow.</p><p><bold><italic>Abdomen</italic></bold> (Fig. <xref ref-type="fig" rid="F7">30</xref>) yellow, tergites 2–6 black on posterior margin, but tergite 6 yellow posteromedially. <bold><italic>Male genitalia</italic></bold> (Figs <xref ref-type="fig" rid="F8">31–34</xref>): syntergosternite confluent with epandrium. Epandrium with a pair of black long conical dorsoapical processes in lateral view. Surstylus broken, hypandrium broad and membranous. Gonopod confluent with hypandrium, phallus consisting of a pair of sclerites in ventral view and a pair of lateral acute processes near base, with V-shaped apical concavity, broad basally and narrow apically in lateral view, with a dorsal acute process subapically, apex acute and curved dorsally. Phallapodeme claviform in ventral view. Ejaculatory apodeme bent.</p><p><bold>Female.</bold> Unknown.</p></tp:treatment-sec><tp:treatment-sec sec-type="remarks" id="SECID0E2KAG"><title>Remarks.</title><p>This new species is very similar to <italic><tp:taxon-name><tp:taxon-name-part taxon-name-part-type="genus" reg="Luzonomyza">Luzonomyza</tp:taxon-name-part><tp:taxon-name-part taxon-name-part-type="species" reg="gaimarii">gaimarii</tp:taxon-name-part></tp:taxon-name></italic> from China (Yunnan) in the wing spots and the thoracic and abdominal spots, but it can be separated from the latter by the pair of brown stripes on the face that extend down from antennal base and are confluent on ventral margin; by the 4 rows of acrostichal setulae; by r-m extending beyond middle of discal cell; by the absence of a lateral concavity in the hypandrium; and by the phallus being acute and curved dorsally in lateral view. In <italic><tp:taxon-name><tp:taxon-name-part taxon-name-part-type="genus" reg="Luzonomyza">Luzonomyza</tp:taxon-name-part><tp:taxon-name-part taxon-name-part-type="species" reg="gaimarii">gaimarii</tp:taxon-name-part></tp:taxon-name></italic>, the face has no spot; the acrostichal setulae are arranged in 2 rows; crossvein r-m is in the middle of the discal cell; the hypandrium has a lateral concavity; and the phallus is not curved dorsally in lateral view.</p></tp:treatment-sec><tp:treatment-sec sec-type="distribution" id="SECID0EXLAG"><title>Distribution.</title><p>China (Yunnan).</p></tp:treatment-sec></tp:taxon-treatment>
